# Supplementary material for: Hymenopteran parasitoids of the ant-eating spider Zodarion styliferum (Simon) (Araneae, Zodariidae)
Source: Zookeys. 2013 Feb 1;(262):1–15. doi: 10.3897/zookeys.262.3857 (PMC3591778; doi:10.3897/zookeys.262.3857)
Supplement: XML Treatment for Calymmochilus dispar [file zookeys.262.3857-treatment1.xml]

<!DOCTYPE tp:taxon-treatment
  PUBLIC "-//TaxonX//DTD Taxonomic Treatment Publishing DTD v0 20100105//EN" "tax-treatment-NSO.dtd">
<tp:taxon-treatment xmlns:tp="http://www.plazi.org/taxpub"><tp:treatment-meta><mixed-citation publication-type="journal"><person-group><name><surname>Korenko</surname><given-names>Stanislav</given-names></name><name><surname>Schmidt</surname><given-names>Stefan</given-names></name><name><surname>Schwarz</surname><given-names>Martin</given-names></name><name><surname>Gibson</surname><given-names>Gary A.P.</given-names></name><name><surname>Pekár</surname><given-names>Stano</given-names></name></person-group><article-title>Hymenopteran parasitoids of the ant-eating spider 
                    <italic>Zodarion styliferum</italic> (Simon) (Araneae, Zodariidae)
                </article-title><source>Zookeys</source><day>1</day><month>2</month><year>2013</year><volume>2013</volume><issue>262</issue><fpage>1</fpage><lpage>15</lpage><pub-id pub-id-type="doi">10.3897/zookeys.262.3857</pub-id></mixed-citation></tp:treatment-meta><tp:nomenclature><tp:taxon-name>
                            <tp:taxon-name-part taxon-name-part-type="genus">Calymmochilus</tp:taxon-name-part>
                            <tp:taxon-name-part taxon-name-part-type="species">dispar</tp:taxon-name-part>
                        <object-id xmlns:xlink="http://www.w3.org/1999/xlink" xlink:type="simple">http://species-id.net/wiki/Calymmochilus_dispar</object-id>
								</tp:taxon-name><tp:taxon-authority>Bouček &amp; Andriescu, 1967</tp:taxon-authority><xref ref-type="fig" rid="F3">Figures 3A–D</xref><xref ref-type="fig" rid="F4">4A–J</xref><tp:nomenclature-citation-list><tp:nomenclature-citation><tp:taxon-name>Calymmochilus dispar</tp:taxon-name><comment> Bouček &amp; Andriescu (1967): 233–238. Holotype female, Romania, Agigea, 28.vii.1964, A. Andriescu (not examined).</comment></tp:nomenclature-citation></tp:nomenclature-citation-list></tp:nomenclature><tp:treatment-sec sec-type="Recognition"><title>Recognition.</title><p><italic><tp:taxon-name>Calymmochilus dispar</tp:taxon-name></italic> is the only one of four European species of <italic><tp:taxon-name>Calymmochilus</tp:taxon-name></italic> (<xref ref-type="bibr" rid="B14">Noyes 2012</xref>) with brachypterous females. <xref ref-type="bibr" rid="B5">Bouček and Andriescu (1967)</xref> provided a detailed description of both sexes of <italic><tp:taxon-name>Calymmochilus dispar</tp:taxon-name></italic> in German, which are summarized below. The descriptions of the larval and pupal stages are new.</p></tp:treatment-sec><tp:treatment-sec sec-type="Description"><title>Description.</title><p><bold>Female</bold> (<xref ref-type="fig" rid="F3">Fig. 3</xref> A, C). Length 3.0–4.6 mm. Body mostly brown to black, but partly with greenish or bluish metallic lustre, particularly frontovertex; antenna brown, clava yellowish-brown; legs brown with apices of tibiae and tarsi except for apices yellowish-brown. Head (<xref ref-type="fig" rid="F3">Fig. 3C</xref>) slightly broader than mesosoma. Supraclypeal area (<xref ref-type="fig" rid="F3">Fig. 3C</xref>: Sa) with about five transverse carinae and glabrous interspaces, strongly inclined from clypeus, hence clypeus below face level. Clypeus (<xref ref-type="fig" rid="F3">Fig. 3</xref> C: Cl) protruding over the mandibles, with a strongly elevated carina and a serrate margin. Lower face with a blunt crest extending from clypeus almost to ventral margin of eye (<xref ref-type="fig" rid="F3">Fig. 3C</xref>: Cr). Mandible (<xref ref-type="fig" rid="F3">Fig. 3C</xref>: Md) very slender, sickle-shaped. Antenna long and slender, all funicular segments longer than broad, anellus about 1.3× as long as broad, clava as long as 3.5 apical funicular segments. Mesonotum dorsoventrally compressed, with alutaceous surface sculpture. Mesoscutum flat, on same level as scutellar-axillar complex. Axillae distinguished from scutellum by only slightly finer surface sculpture. Propodeum transverse, anteriorly with a distinct transverse carina connecting propodeal spiracles, with indistinct plicae and median carina; callar region strongly declining posteriorly. Prepectus slightly larger than tegula. Wings reduced, infuscate fore wing barely extending to base of metasoma (<xref ref-type="fig" rid="F3">Fig. 3</xref> A). Metasoma evenly tapered posteriorly, syntergum tapered with rounded apex, laterally curved over to conceal very slightly exserted ovipositor sheaths.</p><p><bold>Male</bold> (<xref ref-type="fig" rid="F3">Fig. 3B, D</xref>). Length 1.4–2.3 mm. Head and body very dark brown to black with blue metallic lustre, metasoma brown (<xref ref-type="fig" rid="F3">Fig. 3B</xref>). Antenna brown. Legs brown with knees and tarsi except for apices yellowish-brown. Head (<xref ref-type="fig" rid="F3">Fig. 3D</xref>) slightly broader than thorax, nearly triangular in frontal view. Structure of lower face, clypeus (<xref ref-type="fig" rid="F3">Fig. 3</xref>: Cl), and mandibles (<xref ref-type="fig" rid="F3">Fig. 3</xref>: Md) similar to female except crest extending from clypeus to compound eye indicated only by slight elevation. Antenna (<xref ref-type="fig" rid="F3">Fig. 3B</xref>) long, each funicular segment at least twice as long as broad, anellus indistinct and hardly discernible, claval segments fused. Mesoscutum convex with distinct notauli. Wings fully developed. Scutellum strongly convex, almost parallel-sided, with strongly inclined <!--PageBreak--><!--PageBreak-->sides. Metanotum almost vertical, dorsellum almost triangular with surrounding furrow, dorsally with sharp carina. Propodeum with distinct median carina.</p><p><bold>Larva</bold> (<xref ref-type="fig" rid="F4">Fig. 4A, B, F</xref>). Brownish-yellow, female length about 2.5 mm (N = 1) and male length = 1.6 mm (N = 1). Mature larva with one pair of long, strong, dorsal setae (0.25–0.3× maximal diameter of larva) on each body segment plus two pairs of smaller dorsal setae (0.8× length of longer setae), one pair between long dorsal setae of first and second segment and second pair between those of second and third segment; laterally with one pair of smaller lateral setae (0.5–0.6× length of dorsal setae) on each body segment and irregularly placed short setae. Larval head very weakly sclerotized (not easily discernible in photographs).</p><p><bold>Pupa</bold> (<xref ref-type="fig" rid="F4">Fig. 4C–E, G–J</xref>). Pupa brown, about 3 mm length for female (<xref ref-type="fig" rid="F4">Fig. 4C</xref>) and 2.2 mm for male (<xref ref-type="fig" rid="F4">Fig. 4G</xref>). Eyes and mandibles becoming dark brown (<xref ref-type="fig" rid="F4">Fig. 4C, H</xref>) as part of sclerotization process after 3 days. Eyes and mandibles dark brownish-black and first dark spots appearing inside pupa (<xref ref-type="fig" rid="F4">Fig. 4D, I</xref>) seven days after pupation; pupa completely dark brown (<xref ref-type="fig" rid="F4">Fig. 4E, J</xref>) after nine days.</p></tp:treatment-sec><tp:treatment-sec sec-type="Material"><title>Material.</title><p>PORTUGAL, Faro district: 1 ♂ and 1 ♀ Moncarapacho; rocky slope near road, in spider igloos under rocks (<named-content xmlns:xlink="http://www.w3.org/1999/xlink" content-type="dwc:verbatimCoordinates" xlink:type="simple">37°05'N, 7°47'W</named-content>, <xref ref-type="fig" rid="F2">Fig. 2</xref>, locality 7), penultimate larvae attached to spider abdomen, 31.iii.2009, S. Korenko leg., larvae pupated 7.iv.2009 (male) and 8.iv.2009 (female), adults emerged 22.iv.2009, (1 ♂, CNCI; 1 ♀, ZSM).</p></tp:treatment-sec><tp:treatment-sec sec-type="Distribution"><title>Distribution.</title><p>Armenia, Bulgaria, Croatia, France, Germany, Italy, Serbia, Spain, Yugoslavia (<xref ref-type="bibr" rid="B14">Noyes 2012</xref>) and Portugal (new record).</p></tp:treatment-sec><tp:treatment-sec sec-type="Host"><title>Host.</title><p>Juvenile <italic><tp:taxon-name>Zodarion styliferum</tp:taxon-name></italic> with prosoma length of 0.4–0.5 mm (N = 2) (new host record).</p></tp:treatment-sec><tp:treatment-sec sec-type="Biology"><title>Biology.</title><p>The two <italic><tp:taxon-name>Zodarion styliferum</tp:taxon-name></italic> igloos from which <italic><tp:taxon-name>Calymmochilus dispar</tp:taxon-name></italic> were reared were collected in an open, rocky habitat with sparse vegetation. When collected, a larva was attached to the abdomen of an immobilised juvenile inside the igloo. Exuviae of the previous moults were attached to the apex of the abdomen of the last instar. The larvae did not build any cocoon inside the igloo, being protected only by their long setae. The final instar and prepupal stage combined lasted 7 days for the male and 8 days for the female, after which the larvae pupated. The female emerged 15 days and the male 16 days after pupation at 23°C (±1.5°C).</p></tp:treatment-sec><tp:treatment-sec sec-type="Remarks"><title>Remarks.</title><p>Little is known about the biology and host associations of <italic><tp:taxon-name>Calymmochilus</tp:taxon-name></italic> wasps. Previously, <italic><tp:taxon-name>Calymmochilus russoi</tp:taxon-name></italic> Gibson, 1995 was reared from olive branches infested with <italic><tp:taxon-name>Pheloeotribus scarabaeoides</tp:taxon-name></italic> (Bernard, 1788) (<tp:taxon-name>Coleoptera</tp:taxon-name>, <tp:taxon-name>Scolytidae</tp:taxon-name>) (<xref ref-type="bibr" rid="B22">Russo 1938</xref>) and <italic><tp:taxon-name>Calymmochilus longbottomi</tp:taxon-name></italic> Gibson, 1998 was reared from <italic><tp:taxon-name>Synsphyronus lathrius</tp:taxon-name></italic> Harvey, 1987 (<tp:taxon-name>Pseudoscorpionidae</tp:taxon-name>, <tp:taxon-name>Garypidae</tp:taxon-name>) (<xref ref-type="bibr" rid="B3">Austin et al. 1998</xref>). The <italic><tp:taxon-name>Zodarion styliferum</tp:taxon-name></italic> host was of a similar body size and created structurally similar igloos as the pseudoscorpion documented by <xref ref-type="bibr" rid="B3">Austin et al. (1998)</xref>. Larvae of <italic><tp:taxon-name>Calymmochilus dispar</tp:taxon-name></italic> do not create a cocoon for pupation; rather they use the already built spider igloo to help protect the bare larvae, which is isolated from the inner surface of the igloo by their long dorsal setae. The larvae we reared from the two <italic><tp:taxon-name>Zodarion styliferum</tp:taxon-name></italic> igloos were on the underside of a rock approximately <!--PageBreak--><!--PageBreak-->5 cm apart from each other. The parasitized pseudoscorpions reared by <xref ref-type="bibr" rid="B3">Austin et al. (1998)</xref> were also located under rocks, whereas the beetle larvae associated with <italic><tp:taxon-name>Calymmochilus russoi</tp:taxon-name></italic> were under tree bark (<xref ref-type="bibr" rid="B22">Russo 1938</xref>). These concealed habitats presumably provide additional shelter for the <italic><tp:taxon-name>Calymmochilus</tp:taxon-name></italic> larvae and support <xref ref-type="bibr" rid="B4">Bouček (1988)</xref>, who suggested that <italic><tp:taxon-name>Calymmochilus</tp:taxon-name></italic> species are primarily associated with hosts in sheltered places, e.g. under bark or rocks. The unusual, protuberant clypeus that characterizes adults may be a structural adaptation to help the adults emerge and the female to access restricted spaces to parasitize new hosts. However, it remains to be shown whether <italic><tp:taxon-name>Calymmochilus dispar</tp:taxon-name></italic> is narrowly associated with <italic><tp:taxon-name>Zodarion</tp:taxon-name></italic> species or parasitizes taxonomically more diverse hosts in similar niches.</p></tp:treatment-sec><tp:treatment-sec><!--Section generated to contain objects referenced in tp:taxon-treatment.--><fig id="F3" position="float" orientation="portrait"><label>Figure 3.</label><caption><p><italic><tp:taxon-name>Calymmochilus dispar</tp:taxon-name></italic>, female in lateral view (<bold>A</bold>), head (<bold>C</bold>); male in lateral view (<bold>B</bold>), head (<bold>D</bold>). Abbreviations: <bold>Cl</bold>: clypeus; <bold>Cr</bold>: crest; <bold>Sa</bold>: supraclypeal area; <bold>Md</bold>: mandible. Scale = 1 mm.</p></caption><graphic xmlns:xlink="http://www.w3.org/1999/xlink" xlink:href="ZooKeys-262-001-g003.jpg" position="float" orientation="portrait" xlink:type="simple"/></fig><fig id="F4" position="float" orientation="portrait"><label>Figure 4.</label><caption><p><italic><tp:taxon-name>Calymmochilus dispar</tp:taxon-name></italic>, mature larva (<bold>A, B, F</bold>) and pupa (<bold>C–E, G–J</bold>). Female final instar larva (<bold>A, B</bold>); female pupa after two days (<bold>C</bold>), six days (<bold>D</bold>), nine days (<bold>E</bold>). Male final instar larva (<bold>F</bold>). Male pupa after one day (<bold>G</bold>), four days (<bold>H</bold>), six days (<bold>I</bold>), nine days (<bold>J</bold>). Scale = 1 mm.</p></caption><graphic xmlns:xlink="http://www.w3.org/1999/xlink" xlink:href="ZooKeys-262-001-g004.jpg" position="float" orientation="portrait" xlink:type="simple"/></fig><fig id="F2" position="float" orientation="portrait"><caption><p><bold>Figure 2.</bold> Localities where parasitoids were recovered from <italic><tp:taxon-name>Zodarion styliferum</tp:taxon-name></italic>. White circle = spiders parasitized by <italic><tp:taxon-name>Gelis apterus</tp:taxon-name></italic>, black circle = spiders parasitized by <italic><tp:taxon-name>Calymmochilus dispar</tp:taxon-name></italic>. Localities, in order from north to south: <bold>1</bold> Montemor o Novo – surrounding of castle ruins <bold>2</bold> Monsaraz – old olive grove <bold>3</bold> Alqueva – bank of water reservoir close to Moura <bold>4</bold> Ribeira de Limas – arid habitat with sparse vegetation <bold>5</bold> Alcoutim – arid habitat with sparse vegetation <bold>6</bold> Mesquita - arid habitat with sparse vegetation <bold>7</bold> Moncarapacho – arid slope in road surrounding.</p></caption><graphic xmlns:xlink="http://www.w3.org/1999/xlink" xlink:href="ZooKeys-262-001-g002.jpg" position="float" orientation="portrait" xlink:type="simple"/></fig></tp:treatment-sec><ref-list><ref id="B14"><mixed-citation xmlns:xlink="http://www.w3.org/1999/xlink" xlink:type="simple"><person-group><name name-style="western"><surname>Noyes</surname><given-names>JS</given-names></name></person-group> (<year>2003</year>)<source> Universal Chalcidoidea database.</source> Available from <ext-link ext-link-type="uri" xlink:href="http://www.nhm.ac.uk/research-curation/research/projects/chalcidoids/" xlink:type="simple">http://www.nhm.ac.uk/research-curation/research/projects/chalcidoids/</ext-link> [<comment>accessed 17 November 2012</comment>]</mixed-citation></ref><ref id="B5"><mixed-citation xmlns:xlink="http://www.w3.org/1999/xlink" xlink:type="simple"><person-group><name name-style="western"><surname>Bouček</surname><given-names>Z</given-names></name><name name-style="western"><surname>Andriescu</surname><given-names>I</given-names></name></person-group> (<year>1967</year>)<article-title> Notizen über die Gattung <italic>Calymmochilus</italic> Masi, mit Beschreibung einer neuen Art aus Südeuropa (Hymenoptera, Eupelmidae).</article-title><source>Acta Entomologica Musei Nationalis Pragae </source><volume>37</volume>: <fpage>233</fpage>-<lpage>238</lpage>.</mixed-citation></ref><ref id="B22"><mixed-citation xmlns:xlink="http://www.w3.org/1999/xlink" xlink:type="simple"><person-group><name name-style="western"><surname>Russo</surname><given-names>G</given-names></name></person-group> (<year>1938</year>)<article-title> Contributo alla conoscenza dei Coleotteri Scolitidi. Fleotribo: <italic>Phloeotribus scarabaeoides</italic> (Bern.) Fauv. Parte seconda. Biografia, simbionti, danni e lotta.</article-title><source>Laboratorio di Entomologia Agraria di Portici, Bollettino </source><volume>2</volume>: <fpage>1</fpage>-<lpage>420</lpage>.</mixed-citation></ref><ref id="B3"><mixed-citation xmlns:xlink="http://www.w3.org/1999/xlink" xlink:type="simple"><person-group><name name-style="western"><surname>Austin</surname><given-names>AD</given-names></name><name name-style="western"><surname>Gibson</surname><given-names>GAP</given-names></name><name name-style="western"><surname>Harvey</surname><given-names>MS</given-names></name></person-group> (<year>1998</year>)<article-title> Synopsis of Australian <italic>Calymmochilus</italic> Masi(Hymenoptera: Eupelmidae), description of a new Western Australian species associated with a pseudoscorpion, and review of pseudoscorpion parasites.</article-title><source>Journal of Natural History </source><volume>32</volume>: <fpage>329</fpage>-<lpage>350</lpage>. doi: <ext-link ext-link-type="uri" xlink:href="http://dx.doi.org/10.1080/00222939800770171" xlink:type="simple">10.1080/00222939800770171</ext-link></mixed-citation></ref><ref id="B4"><mixed-citation xmlns:xlink="http://www.w3.org/1999/xlink" xlink:type="simple"><person-group><name name-style="western"><surname>Bouček</surname><given-names>Z</given-names></name></person-group> (<year>1988</year>)<source> Australasian Chalcidoidea (Hymenoptera).</source><publisher-name>A Biosystematic Revision of Genera of Fourteen Families, with a Reclassification of Species. CAB International</publisher-name>, <publisher-loc>Wallingford</publisher-loc>, <lpage>832</lpage> pp.</mixed-citation></ref></ref-list></tp:taxon-treatment>
