# Supplementary material for: Hymenopteran parasitoids of the ant-eating spider Zodarion styliferum (Simon) (Araneae, Zodariidae)
Source: Zookeys. 2013 Feb 1;(262):1–15. doi: 10.3897/zookeys.262.3857 (PMC3591778; doi:10.3897/zookeys.262.3857)
Supplement: XML Treatment for Gelis apterus [file zookeys.262.3857-treatment2.xml]

<!DOCTYPE tp:taxon-treatment
  PUBLIC "-//TaxonX//DTD Taxonomic Treatment Publishing DTD v0 20100105//EN" "tax-treatment-NSO.dtd">
<tp:taxon-treatment xmlns:tp="http://www.plazi.org/taxpub"><tp:treatment-meta><mixed-citation publication-type="journal"><person-group><name><surname>Korenko</surname><given-names>Stanislav</given-names></name><name><surname>Schmidt</surname><given-names>Stefan</given-names></name><name><surname>Schwarz</surname><given-names>Martin</given-names></name><name><surname>Gibson</surname><given-names>Gary A.P.</given-names></name><name><surname>Pekár</surname><given-names>Stano</given-names></name></person-group><article-title>Hymenopteran parasitoids of the ant-eating spider 
                    <italic>Zodarion styliferum</italic> (Simon) (Araneae, Zodariidae)
                </article-title><source>Zookeys</source><day>1</day><month>2</month><year>2013</year><volume>2013</volume><issue>262</issue><fpage>1</fpage><lpage>15</lpage><pub-id pub-id-type="doi">10.3897/zookeys.262.3857</pub-id></mixed-citation></tp:treatment-meta><tp:nomenclature><tp:taxon-name>
                            <tp:taxon-name-part taxon-name-part-type="genus">Gelis</tp:taxon-name-part>
                            <tp:taxon-name-part taxon-name-part-type="species">apterus</tp:taxon-name-part>
                        <object-id xmlns:xlink="http://www.w3.org/1999/xlink" xlink:type="simple">http://species-id.net/wiki/Gelis_apterus</object-id>
								</tp:taxon-name><tp:taxon-authority>(Pontoppidan, 1763)</tp:taxon-authority><xref ref-type="fig" rid="F5">Figures 5A–C</xref><xref ref-type="fig" rid="F6">6A–B</xref><tp:nomenclature-citation-list><tp:nomenclature-citation><tp:taxon-name>Ichneumon apterus</tp:taxon-name><comment><xref ref-type="bibr" rid="B21">Pontoppidan (1763)</xref>: 692–693. Holotype female, missing. Comments about description in <xref ref-type="bibr" rid="B23">Schwarz (1995)</xref>.</comment></tp:nomenclature-citation></tp:nomenclature-citation-list></tp:nomenclature><tp:treatment-sec sec-type="Recognition"><title>Recognition.</title><p><xref ref-type="bibr" rid="B25">Schwarz (2002)</xref> gave a key to the western Palaearctic species of <italic><tp:taxon-name>Gelis</tp:taxon-name></italic> with apterous females, and <xref ref-type="bibr" rid="B23">Schwarz (1995</xref>, <xref ref-type="bibr" rid="B24">1998</xref>) provided a diagnosis and description of the female of <italic><tp:taxon-name>Gelis apterus</tp:taxon-name></italic>. The main diagnostic features of the female are summarised below; the descriptions of the male and pupa are new.</p></tp:treatment-sec><tp:treatment-sec sec-type="Description"><title>Description.</title><p><bold>Female</bold> (<xref ref-type="fig" rid="F5">Fig. 5A</xref>). Length 3.2–5.5 mm. Apterous. Body mostly black but base of antenna orange and thorax, propodeum and first segment of gaster varying from entirely black to nearly entirely orange; legs mainly blackish or dark brown with yellowish brown parts; tibiae white basally. Antenna with 21–25 segments; third segment (without anellus) 3.7–4.4× as long as wide. Malar space 1.2–1.3× as long as wide. Mesoscutum in lateral view not or only weakly sloping anteriorly, with a strong or weak median longitudinal furrow. Mesopleuron with fine striation anteriorly or more rarely almost entirely striate. Metapleuron entirely granulate or more rarely partly smooth and lustrous. Hind femur 4.0–4.9× as long as wide. Ovipositor sheath 1.9–2.5× as long as hind tibia. Ovipositor curved upwards, its tip with only very weak teeth ventrally.</p><p><bold>Male</bold> (Fig 5 B, C). Length 3.0–4.1 mm. Macropterous. Body mostly black but mandible with teeth reddish, palpi brown, and tegula yellowish brown or brown. Legs with coxae, trochanters, trochantelli and femora except for following black or blackish brown; fore and mid femora yellowish-brown apically; tibiae basally whitish (most distinct on hind tibia), fore tibia except basally, and mid tibia except basally and apically yellowish-brown, hind tibia except basally blackish brown; tarsi brown or blackish brown. Fore wing with pterostigma brown except white basally. Body mostly distinctly granulate and matt, without distinct punctures. Antenna with 21–23 segments; third <!--PageBreak-->segment (without anellus) 2.9–3.3× as long as wide; segments 11–13 with linear tyloids. Clypeus in profile evenly and rather weakly convex, smooth or weakly granulate dorsally in addition to some scattered punctures; lower margin convex and region just above lower margin depressed. Mandible rather long, its teeth of equal length, outer surface with a distinct swelling subbasally. Malar space 1.2× as long as basal width of mandible, and without a furrow. Genal carina joining oral carina behind base of mandible. Ocelli small. Head behind eyes in dorsal view moderately narrowed and distinctly convex. Pronotum without dorsomedian longitudinal ridge. Mesopleuron with fine granulation and weak rugosity, speculum and hind margin below speculum smooth. Prepectal carina present but rather weak. Propodeum of moderate length and with both transverse carinae complete and distinct; longitudinal carinae anterior to posterior transverse carina rather weak and absent basally except for lateral longitudinal <!--PageBreak-->carina; propodeum lustrous between transverse carinae and with longitudinal striation about as distinct as longitudinal carinae; lustrous anterior to posterior transverse carina, nearly smooth and with distinctly separated area petiolaris. Legs slender with hind femur 5.0–5.1× as long as wide. Fore wing with areolet rather small. Gaster with first segment slender, without median dorsal carinae, and with dorsolateral and ventrolateral carinae rather weak.</p><p><bold>Pupa</bold> (<xref ref-type="fig" rid="F6">Fig. 6A, B</xref>). Pupa brownish (becoming dark brown as part of sclerotization process), about 5.5–7 mm.</p><fig id="F5" position="float" orientation="portrait"><label>Figure 5.</label><caption><p>Adult of <italic><tp:taxon-name>Gelis apterus</tp:taxon-name></italic>, female in lateral view (<bold>A</bold>), male in lateral view (<bold>B</bold>), and male head in front view (<bold>C</bold>). Scale = 1 mm.</p></caption><graphic xmlns:xlink="http://www.w3.org/1999/xlink" xlink:href="ZooKeys-262-001-g005.jpg" position="float" orientation="portrait" xlink:type="simple"/></fig><fig id="F6" position="float" orientation="portrait"><label>Figure 6.</label><caption><p>Pupa of <italic><tp:taxon-name>Gelis apterus</tp:taxon-name></italic>, inside the spider igloo (<bold>A</bold>) during pupation when parasitized spider was removed from igloo (<bold>B</bold>). Scale = 2 mm.</p></caption><graphic xmlns:xlink="http://www.w3.org/1999/xlink" xlink:href="ZooKeys-262-001-g006.jpg" position="float" orientation="portrait" xlink:type="simple"/></fig></tp:treatment-sec><tp:treatment-sec sec-type="Material"><title>Material.</title><p>PORTUGAL, Beja district: 2 ♀ Ribeira de Limas, direction to Guadiana River, slope close to unpaved road (<named-content xmlns:xlink="http://www.w3.org/1999/xlink" content-type="dwc:verbatimCoordinates" xlink:type="simple">37°51'N, 7°31'W</named-content>, <xref ref-type="fig" rid="F2">Fig. 2</xref>, locality 4), 24.v.2011, S. Korenko leg. (1 pupa and 1 larva), larva on <italic><tp:taxon-name>Zodarion styliferum</tp:taxon-name></italic>, pupated 25.v.2011, adults emerged 5.vi.2011 and 7.iv.2011. Specimens deposited in collection of M. Schwarz.</p><p>Évora district: 1 ♂ Montemor o Novo, surrounding of castle ruins (<named-content xmlns:xlink="http://www.w3.org/1999/xlink" content-type="dwc:verbatimCoordinates" xlink:type="simple">38°38' N, 8°13'W</named-content>, <xref ref-type="fig" rid="F2">Fig. 2</xref>, locality 1), 10.iv.2010 (pupal stage), S. Korenko leg., adult emerged 12.iv.2010. 1 ♀ Monsaraz, olive grove (<named-content xmlns:xlink="http://www.w3.org/1999/xlink" content-type="dwc:verbatimCoordinates" xlink:type="simple">38°26' N, 7°32' W</named-content>, <xref ref-type="fig" rid="F2">Fig. 2</xref>, locality 2), 11.iv.2010, E. Líznarová and S. Korenko leg., larva on <italic><tp:taxon-name>Zodarion styliferum</tp:taxon-name></italic>, pupated 21.iv.2010, adult emerged 4.v.2010 (one empty cocoon and one larva that died in the laboratory were also collected from same locality). 1 ♀ and 1 ♂ Alqueva close to Moura, bank of water reservoir (<named-content xmlns:xlink="http://www.w3.org/1999/xlink" content-type="dwc:verbatimCoordinates" xlink:type="simple">38°12'N, 7°32'W</named-content>, <xref ref-type="fig" rid="F2">Fig. 2</xref>, locality 3), 11.iv.2010, S. Korenko leg., larvae on <italic><tp:taxon-name>Zodarion styliferum</tp:taxon-name></italic>, pupated 14.iv.2010, adults emerged 27.iv.2010 (female) and 28.iv.2010 (male), female escaped.</p><p>Faro district: 1 ♀ Casa do Canavial close to Mesquita in Guadiana Valley Natural Park (<named-content xmlns:xlink="http://www.w3.org/1999/xlink" content-type="dwc:verbatimCoordinates" xlink:type="simple">37°32'N, 7°31'W</named-content>, <xref ref-type="fig" rid="F2">Fig. 2</xref>, locality 6), 4.iv.2008, S. Korenko leg., larva on <italic><tp:taxon-name>Zodarion styliferum</tp:taxon-name></italic>, pupated 21.iv. 2008, emergence date not recorded. 1 ♀ and 1 ♂ Alcoutim, view terrace close to town (<named-content xmlns:xlink="http://www.w3.org/1999/xlink" content-type="dwc:verbatimCoordinates" xlink:type="simple">37°27'N, 7°28'W</named-content>, <xref ref-type="fig" rid="F2">Fig. 2</xref>, locality 5), 29.iii.2009, S. Korenko and S. Pekár leg., larvae on <italic><tp:taxon-name>Zodarion styliferum</tp:taxon-name></italic>, pupated 2.iv.2009 (female) and 1.iv.2009 (male), adults emerged 9.iv.2009.</p></tp:treatment-sec><tp:treatment-sec sec-type="Distribution"><title>Distribution.</title><p>South and Central Europe (<xref ref-type="bibr" rid="B24">Schwarz 1998</xref>) including Portugal (new record), Azerbaijan, Tajikistan (<xref ref-type="bibr" rid="B24">Schwarz 1998</xref>).</p><!--PageBreak--></tp:treatment-sec><tp:treatment-sec sec-type="Hosts"><title>Hosts.</title><p>Juvenile spiders of <italic><tp:taxon-name>Zodarion styliferum</tp:taxon-name></italic> with prosoma length averaging 2.47 mm (N = 9, min/max = 1.6/3.2 mm) (new host record).</p></tp:treatment-sec><tp:treatment-sec sec-type="Biology"><title>Biology</title><p><italic><tp:taxon-name>Gelis apterus</tp:taxon-name></italic> and its spider hosts appear to be associated with open arid habitats with sparse vegetation. Females attack the host spiders in the igloo, penetrating the igloo wall with their long ovipositors (laboratory observation). Unfortunately nothing more is known about oviposition behaviour. The larva makes a cocoon inside the spider igloo before pupation (<xref ref-type="fig" rid="F6">Figs. 6</xref>). Details about the sclerotization process of the pupa were not recorded because of its location in the cocoon. The cocoon consists of white to brownish weaved threads which fill space inside the spider igloo. Adults emerged 9–14 days after pupation.</p></tp:treatment-sec><tp:treatment-sec sec-type="Remarks"><title>Remarks.</title><p>Females of <italic><tp:taxon-name>Gelis apterus</tp:taxon-name></italic> reared from <italic><tp:taxon-name>Zodarion styliferum</tp:taxon-name></italic> in Portugal differ from those collected in other parts of Europe by somewhat longer ovipositor sheaths and the thorax laterally having smooth patches. In these two features they resemble the closely related species <italic><tp:taxon-name>Gelis atratus</tp:taxon-name></italic> (de Stefani, 1884), but females of <italic><tp:taxon-name>Gelis apterus</tp:taxon-name></italic> reared from <italic><tp:taxon-name>Zodarion styliferum</tp:taxon-name></italic> do not have the mesoscutum sloping downwards caudally.</p><p>The previously unknown macropterous males of <italic><tp:taxon-name>Gelis apterus</tp:taxon-name></italic> are very distinct from their apterous females. Males of <italic><tp:taxon-name>Gelis</tp:taxon-name></italic> are often unknown or unassociated with females because of the difference in aptery and because they are more difficult to distinguish in many species. The two sexes of <italic><tp:taxon-name>Gelis apterus</tp:taxon-name></italic> possess very few similar features that indicate they are conspecific and we consider the males we reared as <italic><tp:taxon-name>Gelis apterus</tp:taxon-name></italic> primarily because they were reared with females of <italic><tp:taxon-name>Gelis apterus</tp:taxon-name></italic>, and because only females of <italic><tp:taxon-name>Gelis apterus</tp:taxon-name></italic> were reared from <italic><tp:taxon-name>Zodarion styliferum</tp:taxon-name></italic>.</p><p>Diagnostic features of <italic><tp:taxon-name>Gelis apterus</tp:taxon-name></italic> males include an evenly and weakly convex, smooth or mainly smooth clypeus, long mandible and malar space, moderately narrowed and distinctly convex head, and the pattern of sculpture and carinae of the propodeum. These features enable separation of males from those of most other <italic><tp:taxon-name>Gelis</tp:taxon-name></italic> species. However, it is expected that the unknown males of <italic><tp:taxon-name>Gelis atratus</tp:taxon-name></italic> will be very similar to <italic><tp:taxon-name>Gelis apterus</tp:taxon-name></italic> and the two may not be easily distinguishable.</p><p>We found <italic><tp:taxon-name>Gelis apterus</tp:taxon-name></italic> associated with <italic><tp:taxon-name>Zodarion styliferum</tp:taxon-name></italic> in several parts of Central and South Portugal, and it seems to be widespread but in low abundance throughout the Iberian Peninsula based on the observation of three empty pupae inside <italic><tp:taxon-name>Zodarion</tp:taxon-name></italic> igloos in the Spanish provinces of Málaga and Granada (Korenko unpub.). <italic><tp:taxon-name>Gelis</tp:taxon-name></italic> is a large genus of parasitoid wasps that are worldwide in distribution but with most species in the Holarctic region. Some species are fully-winged but many are ant-like micropterous or wingless. Hosts of different species of <italic><tp:taxon-name>Gelis</tp:taxon-name></italic> include eggs or larvae or cocoons or cocoon-like structures of a wide range of holometabolous insects as well as egg sacs of spiders. <xref ref-type="bibr" rid="B8">Fitton et al. (1987)</xref> listed ten <italic><tp:taxon-name>Gelis</tp:taxon-name></italic> species reared from spider egg sacs of both wandering and web-building spiders. The larvae of <italic><tp:taxon-name>Gelis</tp:taxon-name></italic> species known to attack spiders have been regarded as exclusively feeding on spider eggs (<xref ref-type="bibr" rid="B8">Fitton et al. 1987</xref>). We did not observe this for <italic><tp:taxon-name>Gelis apterus</tp:taxon-name></italic>, which fed on juvenile spiders. Diurnally active female <italic><tp:taxon-name>Gelis apterus</tp:taxon-name></italic> presumably attack nocturnal <italic><tp:taxon-name>Zodarion</tp:taxon-name></italic> that are resting in their igloos during the day.</p><p><!--PageBreak--><italic><tp:taxon-name>Zodarion styliferum</tp:taxon-name></italic> is common in Portugal and has two overlapping generations (Pekár unpub.). Juvenile spider hosts are therefore available to <italic><tp:taxon-name>Gelis apterus</tp:taxon-name></italic> during the whole year and likely provide a highly available resource. <italic><tp:taxon-name>Gelis apterus</tp:taxon-name></italic> is documented from South – Central Europe to 70° eastern longitude. Several <italic><tp:taxon-name>Zodarion</tp:taxon-name></italic> species have overlapping distributions within this area. Their life history, behaviour, body size and igloo architecture are similar to <italic><tp:taxon-name>Zodarion styliferum</tp:taxon-name></italic> and could be potential hosts for <italic><tp:taxon-name>Gelis apterus</tp:taxon-name></italic>. Although we did not rear <italic><tp:taxon-name>Gelis apterus</tp:taxon-name></italic> from either <italic><tp:taxon-name>Zodarion alacre</tp:taxon-name></italic> or <italic><tp:taxon-name>Zodarion atlanticum</tp:taxon-name></italic>, this may simply reflect their relative rarity and low parasitism rates. Whether <italic><tp:taxon-name>Gelis apterus</tp:taxon-name></italic> is also associated with <italic><tp:taxon-name>Zodarion</tp:taxon-name></italic> species outside of the Iberian Peninsula is not known. Knowledge of the host range of <italic><tp:taxon-name>Gelis apterus</tp:taxon-name></italic> in other parts of its range is essential to confirm whether <italic><tp:taxon-name>Zodarion</tp:taxon-name></italic> spiders are their only hosts and, if not, understand how an association with spider hosts evolved.</p></tp:treatment-sec><tp:treatment-sec><!--Section generated to contain objects referenced in tp:taxon-treatment.--><fig id="F2" position="float" orientation="portrait"><caption><p><bold>Figure 2.</bold> Localities where parasitoids were recovered from <italic><tp:taxon-name>Zodarion styliferum</tp:taxon-name></italic>. White circle = spiders parasitized by <italic><tp:taxon-name>Gelis apterus</tp:taxon-name></italic>, black circle = spiders parasitized by <italic><tp:taxon-name>Calymmochilus dispar</tp:taxon-name></italic>. Localities, in order from north to south: <bold>1</bold> Montemor o Novo – surrounding of castle ruins <bold>2</bold> Monsaraz – old olive grove <bold>3</bold> Alqueva – bank of water reservoir close to Moura <bold>4</bold> Ribeira de Limas – arid habitat with sparse vegetation <bold>5</bold> Alcoutim – arid habitat with sparse vegetation <bold>6</bold> Mesquita - arid habitat with sparse vegetation <bold>7</bold> Moncarapacho – arid slope in road surrounding.</p></caption><graphic xmlns:xlink="http://www.w3.org/1999/xlink" xlink:href="ZooKeys-262-001-g002.jpg" position="float" orientation="portrait" xlink:type="simple"/></fig></tp:treatment-sec><ref-list><ref id="B21"><mixed-citation xmlns:xlink="http://www.w3.org/1999/xlink" xlink:type="simple"><person-group><name name-style="western"><surname>Pontoppidan</surname><given-names>E</given-names></name></person-group> (<year>1763</year>)<source> Den Danske Atlas eller Konige-Riget Dannemark.</source><publisher-name>Tomus I</publisher-name>, <publisher-loc>Kiobenhavn (Godicke)</publisher-loc>, <lpage>723</lpage> pp.</mixed-citation></ref><ref id="B23"><mixed-citation xmlns:xlink="http://www.w3.org/1999/xlink" xlink:type="simple"><person-group><name name-style="western"><surname>Schwarz</surname><given-names>M</given-names></name></person-group> (<year>1995</year>)<article-title> Revision der westpaläarktischen Arten der Gattungen <italic>Gelis</italic> Thunberg mit apteren Weibchen und <italic>Thaumatogelis</italic> Schmiedeknecht (Hymenoptera, Ichneumonidae). Teil 1.</article-title><source>LinzerBiologischeBeiträge </source><volume>27</volume>: <fpage>5</fpage>-<lpage>105</lpage>.</mixed-citation></ref><ref id="B25"><mixed-citation xmlns:xlink="http://www.w3.org/1999/xlink" xlink:type="simple"><person-group><name name-style="western"><surname>Schwarz</surname><given-names>M</given-names></name></person-group> (<year>2002</year>)<article-title> Revision der westpaläarktischen Arten der Gattungen <italic>Gelis</italic> Thunberg mit apteren Weibchen und <italic>Thaumatogelis</italic> Schwarz (Hymenoptera, Ichneumonidae) – Teil 3.</article-title><source>LinzerBiologischeBeiträge </source><volume>34</volume> (<issue>2</issue>): <fpage>1293</fpage>-<lpage>1392</lpage>.</mixed-citation></ref><ref id="B24"><mixed-citation xmlns:xlink="http://www.w3.org/1999/xlink" xlink:type="simple"><person-group><name name-style="western"><surname>Schwarz</surname><given-names>M</given-names></name></person-group> (<year>1998</year>)<article-title> Revision der westpaläarktischen Arten der Gattungen <italic>Gelis</italic> Thunberg mit apteren Weibchen und <italic>Thaumatogelis</italic> Schmiedeknecht (Hymenoptera, Ichneumonidae).Teil 2.</article-title><source>LinzerBiologischeBeiträge </source><volume>30</volume>: <fpage>629</fpage>-<lpage>704</lpage>.</mixed-citation></ref><ref id="B8"><mixed-citation xmlns:xlink="http://www.w3.org/1999/xlink" xlink:type="simple"><person-group><name name-style="western"><surname>Fitton</surname><given-names>MG</given-names></name><name name-style="western"><surname>Shaw</surname><given-names>MR</given-names></name><name name-style="western"><surname>Austin</surname><given-names>AD</given-names></name></person-group> (<year>1987</year>)<article-title> The Hymenoptera associated with spiders in Europe.</article-title><source>Zoological Journal of the Linnean Society </source><volume>90</volume> (<issue>1</issue>): <fpage>65</fpage>-<lpage>93</lpage>. doi: <ext-link ext-link-type="uri" xlink:href="http://dx.doi.org/10.1111/j.1096-3642.1987.tb01348.x" xlink:type="simple">10.1111/j.1096-3642.1987.tb01348.x</ext-link></mixed-citation></ref></ref-list></tp:taxon-treatment>
